# Supplementary material for: Microsatellite Markers Developed Based on Transcriptomic Data Reveal the Genetic Diversity and Population Genetic Structure of Angulyagra polyzonata in Guangxi, China
Source: Biology (Basel). 2025 Oct 16;14(10):1424. doi: 10.3390/biology14101424 (PMC12562163; doi:10.3390/biology14101424)
Supplement: Supplementary file 1 [file biology-14-01424-s001.zip]

Archive with 1 entries (1 files):
- biology-3829023-supplementary.pdf
